# Supplementary material for: Effects of a blood-free mosquito diet on fitness and gonotrophic cycle parameters of laboratory reared Anopheles gambiae sensu stricto
Source: Parasit Vectors. 2024 Jul 6;17:289. doi: 10.1186/s13071-024-06345-y (PMC11227146; doi:10.1186/s13071-024-06345-y)
Supplement: Supplementary file 1 — Additional file 1: Dataset S1. Gonotrophic parameters of An. gambiae s.s. mosquitoes fed on either blood or BLOODless. [file 13071_2024_6345_MOESM1_ESM.xlsx]

## Sheet: dictionary
meal	Source of nutrient for egg devleopment bovine blood=0 diet=1
generation
N1	Total number of females fed either on bovine blood or diet
fed	Total number of fully engoged females i.e. those that successfully acquired either bovine blood or diet
pf_dead	Number of mosquitoes that died 48 hours after feeding on either bovine blood or dier
n	Number of females dissected to observe maturity of eggs / dead mosquitoes observed
matured_eggs	total number of eggs observed to be mature from dissecting female mosquitoes
N	Number of females that laid eggs in each generation
total_eggs	total number of eggs (viable and not) laid by the N number of females in each generation
L1	total number of L1 larvae that hatched from total number of eggs laid by the N number of females
pupae	total number of live pupae that developed from the L1 larvae that hatched from the eggs laid by the N Number of females
adults	total number of adults that emerge from hatching and developments of eggs laid by the N Number of females
gender	0=male 1=female

## Sheet: colony_asses
meal	generation	N1	fed	pf_dead	n	matured_eggs	N	total_eggs	L1	pupae	adults	LD	PD	ED
1	0	250	247	97	34	1445	125	2028	739	715	700	9	1	13
1	1	236	234	48	16	1060	161	4373	1129	907	1232	9	1	13
1	2	300	274	60	18	1152	189	9189	4191	3403	3280	8	1	11
1	3	500	446	33	19	1147	388	8942	3942	3902	3962	7	1	10
1	4	300	290	18	15	312	247	9655	3309	3247	3138	7	1	10
1	5	500	466	13	19	491	428	9373	3305	3163	3049	8	1	11
1	6	500	439	81	24	1093	333	7366	2892	2847	2797	8	1	11
1	7	500	450	19	15	663	406	6914	2792	2559	2253	9	1	12
1	8	500	480	90	18	832	339	4956	1757	1624	1559	8	1	11
0	0	250	231	31	22	1181	175	4010	3651	3458	3392	9	1	12
0	1	250	243	43	20	1259	175	7837	6270	5640	4349	9	1	12
0	2	300	287	37	18	1133	225	14173	10509	9705	9675	8	1	12
0	3	500	437	124	17	1150	288	10837	9109	8490	8265	8	1	11
0	4	300	263	22	19	793	216	9716	7789	6983	6789	7	1	10
0	5	500	460	8	23	1336	427	11720	9143	8012	7451	10	1	13
0	6	500	478	79	15	712	374	10836	8089	6497	6380	9	1	12
0	7	500	442	20	20	903	397	9883	6360	6047	5867	9	1	12
0	8	500	471	56	20	1294	390	12671	10916	9784	9303	10	1	13

## Sheet: dissection
meal	generation	n	matured_eggs
1	0	1	48
1	0	1	33
1	0	1	45
1	0	1	0
1	0	1	50
1	0	1	0
1	0	1	71
1	0	1	0
1	0	1	73
1	0	1	61
1	0	1	39
1	0	1	44
1	0	1	37
1	0	1	57
1	0	1	48
1	0	1	62
1	0	1	77
1	0	1	48
1	0	1	43
1	0	1	55
1	0	1	49
1	0	1	53
1	0	1	38
1	0	1	41
1	0	1	38
1	0	1	27
1	0	1	0
1	0	1	18
1	0	1	47
1	0	1	52
1	0	1	61
1	0	1	66
1	0	1	44
1	0	1	20
1	1	1	73
1	1	1	78
1	1	1	74
1	1	1	98
1	1	1	0
1	1	1	66
1	1	1	79
1	1	1	45
1	1	1	58
1	1	1	69
1	1	1	78
1	1	1	67
1	1	1	81
1	1	1	72
1	1	1	71
1	1	1	51
1	2	1	123
1	2	1	73
1	2	1	71
1	2	1	103
1	2	1	38
1	2	1	58
1	2	1	79
1	2	1	94
1	2	1	0
1	2	1	55
1	2	1	48
1	2	1	57
1	2	1	64
1	2	1	72
1	2	1	46
1	2	1	66
1	2	1	37
1	2	1	68
1	3	1	57
1	3	1	48
1	3	1	68
1	3	1	78
1	3	1	41
1	3	1	51
1	3	1	88
1	3	1	78
1	3	1	0
1	3	1	0
1	3	1	58
1	3	1	68
1	3	1	77
1	3	1	68
1	3	1	88
1	3	1	77
1	3	1	63
1	3	1	71
1	3	1	68
1	4	1	0
1	4	1	0
1	4	1	22
1	4	1	51
1	4	1	0
1	4	1	0
1	4	1	52
1	4	1	39
1	4	1	17
1	4	1	0
1	4	1	0
1	4	1	23
1	4	1	51
1	4	1	23
1	4	1	34
1	5	1	34
1	5	1	39
1	5	1	47
1	5	1	0
1	5	1	30
1	5	1	47
1	5	1	42
1	5	1	45
1	5	1	0
1	5	1	28
1	5	1	23
1	5	1	31
1	5	1	18
1	5	1	26
1	5	1	27
1	5	1	36
1	5	1	0
1	5	1	0
1	5	1	18
1	6	1	30
1	6	1	41
1	6	1	43
1	6	1	49
1	6	1	28
1	6	1	56
1	6	1	61
1	6	1	48
1	6	1	41
1	6	1	71
1	6	1	51
1	6	1	38
1	6	1	77
1	6	1	73
1	6	1	66
1	6	1	71
1	6	1	49
1	6	1	48
1	6	1	53
1	6	1	0
1	6	1	48
1	6	1	31
1	6	1	20
1	6	1	0
1	7	1	0
1	7	1	34
1	7	1	51
1	7	1	53
1	7	1	61
1	7	1	26
1	7	1	73
1	7	1	43
1	7	1	32
1	7	1	51
1	7	1	23
1	7	1	44
1	7	1	38
1	7	1	57
1	7	1	77
1	8	1	28
1	8	1	37
1	8	1	44
1	8	1	51
1	8	1	53
1	8	1	61
1	8	1	55
1	8	1	58
1	8	1	61
1	8	1	68
1	8	1	0
1	8	1	47
1	8	1	51
1	8	1	38
1	8	1	61
1	8	1	33
1	8	1	48
1	8	1	38
0	0	1	79
0	0	1	95
0	0	1	58
0	0	1	61
0	0	1	0
0	0	1	0
0	0	1	43
0	0	1	61
0	0	1	52
0	0	1	66
0	0	1	38
0	0	1	48
0	0	1	57
0	0	1	61
0	0	1	67
0	0	1	81
0	0	1	88
0	0	1	73
0	0	1	68
0	0	1	0
0	0	1	37
0	0	1	48
0	1	1	55
0	1	1	125
0	1	1	58
0	1	1	126
0	1	1	95
0	1	1	75
0	1	1	48
0	1	1	37
0	1	1	0
0	1	1	11
0	1	1	134
0	1	1	48
0	1	1	58
0	1	1	28
0	1	1	101
0	1	1	34
0	1	1	0
0	1	1	51
0	1	1	80
0	1	1	95
0	2	1	59
0	2	1	41
0	2	1	49
0	2	1	0
0	2	1	88
0	2	1	54
0	2	1	81
0	2	1	73
0	2	1	68
0	2	1	103
0	2	1	98
0	2	1	81
0	2	1	74
0	2	1	58
0	2	1	67
0	2	1	43
0	2	1	38
0	2	1	58
0	3	1	78
0	3	1	58
0	3	1	48
0	3	1	66
0	3	1	75
0	3	1	91
0	3	1	84
0	3	1	60
0	3	1	48
0	3	1	78
0	3	1	63
0	3	1	48
0	3	1	88
0	3	1	91
0	3	1	78
0	3	1	55
0	3	1	41
0	4	1	0
0	4	1	61
0	4	1	43
0	4	1	0
0	4	1	78
0	4	1	44
0	4	1	74
0	4	1	55
0	4	1	114
0	4	1	0
0	4	1	73
0	4	1	48
0	4	1	0
0	4	1	38
0	4	1	0
0	4	1	45
0	4	1	0
0	4	1	55
0	4	1	65
0	5	1	98
0	5	1	0
0	5	1	69
0	5	1	67
0	5	1	34
0	5	1	48
0	5	1	75
0	5	1	36
0	5	1	34
0	5	1	39
0	5	1	62
0	5	1	87
0	5	1	91
0	5	1	72
0	5	1	51
0	5	1	67
0	5	1	87
0	5	1	89
0	5	1	68
0	5	1	74
0	5	1	38
0	5	1	50
0	5	1	0
0	6	1	35
0	6	1	44
0	6	1	71
0	6	1	61
0	6	1	41
0	6	1	63
0	6	1	48
0	6	1	0
0	6	1	34
0	6	1	38
0	6	1	51
0	6	1	81
0	6	1	71
0	6	1	18
0	6	1	56
0	7	1	77
0	7	1	48
0	7	1	54
0	7	1	38
0	7	1	74
0	7	1	33
0	7	1	63
0	7	1	19
0	7	1	27
0	7	1	51
0	7	1	0
0	7	1	19
0	7	1	48
0	7	1	73
0	7	1	66
0	7	1	81
0	7	1	39
0	7	1	48
0	7	1	0
0	7	1	45
0	8	1	68
0	8	1	58
0	8	1	71
0	8	1	57
0	8	1	81
0	8	1	83
0	8	1	58
0	8	1	64
0	8	1	66
0	8	1	71
0	8	1	58
0	8	1	61
0	8	1	71
0	8	1	78
0	8	1	77
0	8	1	73
0	8	1	65
0	8	1	55
0	8	1	49
0	8	1	30
